# Supplementary material for: Dictyostelium discoideum: An Alternative Nonanimal Model for Developmental Toxicity Testing
Source: Toxicol Sci. 2021 Aug 13;183(2):302–18. doi: 10.1093/toxsci/kfab097 (PMC8538044; doi:10.1093/toxsci/kfab097)
Supplement: kfab097_Supplementary_Data [file kfab097_supplementary_data.zip]

Archive with 8 entries (8 files):
- toxsci-21-0117-File008.docx
- toxsci-21-0117-File009.eps
- toxsci-21-0117-File010.eps
- toxsci-21-0117-File011.eps
- toxsci-21-0117-File012.eps
- toxsci-21-0117-File013.eps
- toxsci-21-0117-File014.eps
- toxsci-21-0117-File015.eps
